# Supplementary material for: ALDH2 as a potential stem cell-related biomarker in lung adenocarcinoma: Comprehensive multi-omics analysis
Source: Comput Struct Biotechnol J. 2023 Feb 24;21:1921–9. doi: 10.1016/j.csbj.2023.02.045 (PMC10018390; doi:10.1016/j.csbj.2023.02.045)
Supplement: Supplementary file 1 — Supplementary material [file mmc1.xlsx]

## Sheet: Sheet1
Supplementary Table S1. HPA patient information
Case number	patient ID	patient information	antibody	cancer type	staining	Intensity	Quantity:	Location:
1	448	Female, age 76	HPA051065	Adenocarcinoma, NOS (M-81403)	High	Strong	>75%	Cytoplasmic/membranous
2	2777	Female, age 69	HPA051065	Adenocarcinoma, NOS (M-81403)	Medium	Moderate	>75%	Cytoplasmic/membranous
3	2393	Female, age 54	HPA051065	Adenocarcinoma, NOS (M-81403)	Not detected	Weak	<25%	Cytoplasmic/membranous
4	2888	Male, age 67	HPA051065	Adenocarcinoma, NOS (M-81403)	Low	Weak	75%-25%	Cytoplasmic/membranous
5	1847	Male, age 64	HPA051065	Adenocarcinoma, NOS (M-81403)	Not detected	Weak	<25%	Cytoplasmic/membranous
6	3003	Male, age 49	HPA051065	Adenocarcinoma, NOS (M-81403)	Not detected	Negative	None
Intensity	Case number
Strong	1
Moderate	1
Weak	3
Negative	1
